# Supplementary material for: Human Cystathionine γ-Lyase Is Inhibited by s-Nitrosation: A New Crosstalk Mechanism between NO and H2S
Source: Antioxidants (Basel). 2021 Aug 30;10(9):1391. doi: 10.3390/antiox10091391 (PMC8467691; doi:10.3390/antiox10091391)
Supplement: Supplementary file 1 [file antioxidants-10-01391-s001.zip]

Archive with 1 entries (1 files):
- antioxidants-1335694-supplementary.pdf
